# Supplementary material for: The Role of Patient Expectations in Treatment Outcome and Satisfaction in Osteoarthritis: A Scoping and Mapping Review
Source: J Clin Med. 2025 Nov 28;14(23):8440. doi: 10.3390/jcm14238440 (PMC12693133; doi:10.3390/jcm14238440)
Supplement: Supplementary file 1 [file jcm-14-08440-s001.zip]

Archive with 1 entries (1 files):
- jcm-3974041-supplementary.pdf
